# Supplementary material for: Native Valve Endocarditis Due to Trichosporon mycotoxinivorans—An Uncommon Presentation
Source: J Fungi (Basel). 2026 Jun 19;12(6):447. doi: 10.3390/jof12060447 (PMC13301956; doi:10.3390/jof12060447)
Supplement: Supplementary file 1 [file jof-12-00447-s001.zip]

Archive with 1 entries (1 files):
- jof-4267464-supplementary.mp4
